# Supplementary material for: Effect of Small Extracellular Vesicles Produced by Mesenchymal Stem Cells on 5xFAD Mice Hippocampal Cultures
Source: Int J Mol Sci. 2025 Apr 24;26(9):4026. doi: 10.3390/ijms26094026 (PMC12071690; doi:10.3390/ijms26094026)
Supplement: Supplementary file 1 [file ijms-26-04026-s001.zip]

Archive with 1 entries (1 files):
- ijms-3506749-supplementary.pdf
